# Supplementary material for: Regulating Cross-Linking Structure and Dispersion of Core-Shell-Rubber Particles in Polyurethane Composite to Achieve Excellent Mechanical Properties for Structural Adhesive Application
Source: Polymers (Basel). 2024 Nov 23;16(23):3263. doi: 10.3390/polym16233263 (PMC11644690; doi:10.3390/polym16233263)
Supplement: Supplementary file 1 [file polymers-16-03263-s001.zip]

Archive with 1 entries (1 files):
- polymers-3247738-supplementary.pdf
